# Supplementary material for: Response of Bovine Cumulus–Oocytes Complexes to Energy Pathway Inhibition during In Vitro Maturation
Source: Genes (Basel). 2021 May 29;12(6):838. doi: 10.3390/genes12060838 (PMC8228821; doi:10.3390/genes12060838)
Supplement: Supplementary file 1 [file genes-12-00838-s001.zip]

Archive with 1 entries (1 files):
- genes-1173209-supplementary.pdf
